# Supplementary material for: Mapping Immune Correlates and Surfaceome Genes in BRAF Mutated Colorectal Cancers
Source: Curr Oncol. 2023 Feb 21;30(3):2569–81. doi: 10.3390/curroncol30030196 (PMC10047091; doi:10.3390/curroncol30030196)
Supplement: Supplementary file 1 [file curroncol-30-00196-s001.zip]

Archive with 2 entries (2 files):
- Supplementary Figures Caption.pdf
- Supplementary Figures.pdf
